# Supplementary material for: Microglia-secreted TNF-α affects differentiation efficiency and viability of pluripotent stem cell-derived human dopaminergic precursors
Source: PLoS One. 2023 Sep 26;18(9):e0263021. doi: 10.1371/journal.pone.0263021 (PMC10521980; doi:10.1371/journal.pone.0263021)
Supplement: S1 File — (XLSX) [file pone.0263021.s002.xlsx]

## Sheet: M Data Set
	Fig. #	Mean	S.D	S.E	Statistical method used	P value
	Fig 1.C
	SOX-1	97.68	1.769	0.8845	-	-
	Nestin	95	2.944	1.472
	LMX1a	66.07	9.898	4.041	-	-
	FOXA-2	72.62	11.73	4.791
	TH	5.283	1.786	0.7291
	TH	19.14	2.142	0.9579	-	-
	TUJI	70.5	16.53	7.394
	GFAP	3.4	1.275	0.5701
	Fig 2.C
	1 day	0.0004036	0.0001902	8.505e-05	Mann Whitney test	*p<0,05 vs. 1 day
	7 days	5.467e-05	5.036e-05	2.252e-05
	Fig 2.E
	1 day	0.0002129	5.691e-05	2.545e-05	Kruskal-Wallis ANOVA followed by Dunn`s post hoc test	**p<0.01 15 days vs. 1 day; *p<0,05 28 days vs. 1 day
	7 days	0.0005354	0.000105	4.697e-05
	15 days	0.0009763	0.0002299	0.0001028
	28 days	0.0008335	0.0002144	9.588e-05
	Fig 2.F
	1 day	6.672e-05	2.965e-05	1.326e-05	Kruskal-Wallis ANOVA followed by Dunn`s post hoc test	**p<0.01 15 days vs. 1 day; *p<0,05 28 days vs. 1 day
	7 days	9.212e-05	1.225e-05	5.477e-06
	15 days	0.0002191	4.393e-05	1.964e-05
	28 days	0.0003288	4.829e-05	2.16e-05
	Fig 3.A
	Basal	1.252	1.74	0.7781	Mann-Whitney test	**p<0.01
	Activated	31.92	3.434	1.536
	Fig 3.B
	Basal	22.34	32.19	14.39	Mann-Whitney test	*p<0,05
	Activated	739.7	170.2	76.14
	Fig 4.C
	CM BV2 Basal	72.8	5.75	1.917	Unpaired T-test	***p<0.001
	CM BV2 Activated	57.97	7.312	2.437
	Fig 4.E
	CM BV2 Basal	339	76.62	31.28	Unpaired T-test	***p<0.001
	CM BV2 Activated	148	37.78	15.42
	Fig 4.G
	CM BV2 Basal	5.918	1.287	0.455	Unpaired T-test	***p<0.001
	CM BV2 Activated	2.516	1.132	0.4003
	Fig 4.I
	CM BV2 Basal	7.292	1.867	0.7623	Mann-Whitney test	**p<0.01
	CM BV2 Activated	21.49	6.187	2.526
	Fig 5.C
	CM BV2 Basal	89.62	7.104	2.9	Unpaired T-test	***p<0.001
	CM BV2 Activated	64.54	9.724	3.97
	Fig 5.E
	CM BV2 Basal	383.6	61.14	24.96	Unpaired T-test	***p<0.001
	CM BV2 Activated	183.5	59.12	24.14
	Fig 5.G
	CM BV2 Basal	9.864	1.728	0.5759	Unpaired T-test	***p<0.001
	CM BV2 Activated	4.358	1.515	0.505
	Fig 6.D
	CM BV2 Basal	73.13	5.531	2.765	ANOVA followed by Tukey's post hoc test	**p<0.01 CM-BV2 Act vs. CM-BV2 Basal
	CM BV2 Basal + Etan	73.1	1.179	0.5895
	CM BV2 Act	58.17	7.034	3.517		*p<0.05 CM-BV2 Act vs. CM-BV2 Act+Etan
	CM BV2 Act + Etan	69.71	5.842	2.921
	Fig 6.E
	CM BV2 Basal	43.91	3.314	1.482	ANOVA followed by Bonferroni test	***p<0.001 CM-BV2 Act vs. CM-BV2 Basal
	CM BV2 Basal + Etan	42.99	2.819	1.261
	CM BV2 Act	30.38	3.248	1.453		**p<0.01 CM-BV2 Act vs. CM-BV2 Act+Etan
	CM BV2 Act + Etan	40.92	3.946	1.765
	Fig 7.D
	CM BV2 Basal	311.2	74.65	37.33	ANOVA followed by Bonferroni test.	**p<0.01 CM-BV2 Act vs. CM-BV2 Basal
	CM BV2 Basal + Etan	328.3	31.91	15.96
	CM BV2 Act	154	25.29	12.64		**p<0.01 CM-BV2 Act vs. CM-BV2 Act+Etanercept
	CM BV2 Act + Etan	307.5	31.03	15.52
	Fig 7.E
	CM BV2 Basal	6.104	1.385	0.5234	ANOVA followed by Bonferroni test.	*** p <0.001 CM-BV2 Act vs. CM-BV2 Basal
	CM BV2 Basal + Etan	6.233	1.375	0.5198
	CM BV2 Act	2.656	1.423	0.5378		**p<0.01 CM-BV2 Act vs. CM-BV2 Act+Etan
	CM BV2 Act + Etan	5.783	1.386	0.524
	Fig 7.F
	CM BV2 Basal	8.607	3.61	1.474	Kruskal-Wallis one way ANOVA followed by Dunn's test	*p<0.05 CM-BV2 Act vs. CM-BV2 Basal
	CM BV2 Basal + Etan	8.702	1.987	0.8112
	CM BV2 Act	21.74	5.91	2.413
	CM BV2 Act + Etan	15.78	4.956	2.023
	Fig 8.D
	CM BV2 Basal	85.98	5.491	2.746	ANOVA followed by Tukey's post hoc test	**p<0.01 CM-BV2 Act vs. CM-BV2 Basal
	CM BV2 Basal + Etan	84.88	7.87	3.935
	CM BV2 Act	59.57	7.624	3.812		*p<0.05 CM-BV2 Act vs. CM-BV2 Act+Etan
	CM BV2 Act + Etan	80.42	10.34	5.17
	Fig 8.E
	CM BV2 Basal	54.08	8.464	3.199	ANOVA followed by Bonferroni test	***p<0.001 CM-BV2 Act vs. CM-BV2 Basal
	CM BV2 Basal + Etan	50.14	9.655	3.649
	CM BV2 Act	29.83	2.495	0.943		**p<0.01 CM-BV2 Act vs. CM-BV2 Act+Etan
	CM BV2 Act + Etan	46.07	9.538	3.605
	Fig 9.D
	CM BV2 Basal	364.9	70.71	28.87	ANOVA followed by Bonferroni test.	***p<0.001 CM-BV2 Act vs. CM-BV2 Basal
	CM BV2 Basal + Etan	370.4	71.96	29.38
	CM BV2 Act	170.2	46.75	19.09		**p<0.01 CM-BV2 Act vs. CM-BV2 Act+Etan
	CM BV2 Act + Etan	330.4	94.1	38.41
	Fig 9.E
	CM BV2 Basal	9.645	1.902	0.7766	ANOVA followed by Bonferroni test.	***p<0.001 CM-BV2 Act vs. CM-BV2 Basal
	CM BV2 Basal + Etan	8.382	2.193	0.8954
	CM BV2 Act	4	0.778	0.3176		***p<0.001 CM-BV2 Act vs. CM-BV2 Act+Etan
	CM BV2 Act + Etan	8.685	0.8329	0.34
	Fig 9.F
	CM BV2 Basal	4.721	1.776	0.6714	Kruskal-Wallis one way ANOVA followed by Dunn's test	*p<0.05 CM-BV2 Act vs. CM-BV2 Basal
	CM BV2 Basal + Etan	4.994	1.963	0.7418
	CM BV2 Act	9.454	2.851	1.078
	CM BV2 Act + Etan	5.42	2.082	0.787
